# Supplementary material for: Targeting Filamenting temperature-sensitive mutant Z (FtsZ) with bioactive phytoconstituents: An emerging strategy for antibacterial therapy
Source: PLoS One. 2023 Aug 30;18(8):e0290852. doi: 10.1371/journal.pone.0290852 (PMC10468062; doi:10.1371/journal.pone.0290852)
Supplement: S1 Table — (XLSX) [file pone.0290852.s002.xlsx]

## Sheet: SwissADME
Molecule	Canonical SMILES	MW	#Rotatable bonds	#H-bond acceptors	#H-bond donors	TPSA	iLOGP	XLOGP3	WLOGP	ESOL Solubility (mol/l)	ESOL Class	GI absorption	BBB permeant	Pgp substrate	CYP1A2 inhibitor	CYP2C19 inhibitor	CYP2C9 inhibitor	CYP2D6 inhibitor	CYP3A4 inhibitor	Lipinski #violations	Bioavailability Score	PAINS #alerts	Renal OCT2 substrate	AMES	Hepatotoxicity	Carcinogencity
IMPHY010666	CC1=C(C)C(=O)O[C@H](C1)[C@@]([C@H]1CC[C@@]2([C@]1(C)CC[C@H]1[C@H]2CC=C2[C@]1(C)C(=O)CC=C2)O)(O)C	454.6	2	5	2	83.83	3.46	3.4	4.43	2.15e-05	Moderately soluble	High	No	Yes	No	No	No	No	No	0	0.55	0	No	No	No	No
IMPHY011703	OC[C@H]1Oc2ccc(cc2O[C@@H]1c1ccc(c(c1)OC)O)[C@H]1Oc2cc(O)cc(c2C(=O)[C@@H]1O)O	482.44	4	10	5	155.14	2.4	1.9	1.71	7.17e-05	Moderately soluble	Low	No	No	No	No	No	No	Yes	0	0.55	0	No	No	No	No
IMPHY011259	OC[C@H]1O[C@@H](Oc2ccc3c(c2)oc(=O)c2c3oc3c2ccc(c3)O)[C@@H]([C@H]([C@@H]1O)O)O	430.36	3	10	5	162.96	2.3	0.96	0.58	0.000478	Soluble	Low	No	No	No	No	No	No	No	0	0.55	0	No	No	Yes	No
IMPHY014859	OC(=O)[C@H]1O[C@@H](Oc2cc(O)c3c(c2)oc(cc3=O)c2ccccc2)[C@H]([C@H]([C@@H]1O)O)O	430.36	4	10	5	166.89	1.94	1.46	0.44	0.000284	Soluble	Low	No	Yes	No	No	No	No	No	0	0.11	0	No	No	No	No
IMPHY010711	C[C@@H]([C@H]1CC[C@@H]2[C@]1(C)C(=O)C[C@@H]1[C@H]2[C@@H]2O[C@@H]2[C@@]2([C@]1(C)C(=O)C=CC2)O)[C@@H]1O[C@@H](O)[C@@]2([C@@](C1)(C)O2)C	486.6	2	7	2	108.89	3.71	1.85	2.56	0.000129	Soluble	High	No	Yes	No	No	No	No	No	0	0.55	0	Yes	No	No	No
IMPHY010466	CC1=C(C)C(=O)O[C@H](C1)[C@@]([C@]1(O)CC[C@@]2([C@]1(C)CC[C@H]1[C@H]2C[C@@H](C2=CC=CC(=O)[C@]12C)O)O)(O)C	486.6	2	7	4	124.29	3.11	1.36	2.51	0.000262	Soluble	High	No	Yes	No	No	No	No	No	0	0.55	0	No	No	No	No
IMPHY010912	OC[C@H]1O[C@@H](Oc2ccc3c(c2)OC[C@@H]2[C@H]3Oc3c2cc2c(c3)OCO2)[C@@H]([C@H]([C@@H]1O)O)O	446.4	3	10	4	136.3	2.69	0.81	-0.12	0.000635	Soluble	High	No	Yes	No	No	No	No	No	0	0.55	0	No	No	No	No
IMPHY012785	OC[C@H]1O[C@@H](Oc2cc(O)cc3c2c(=O)c2c(o3)cc(c(c2)C)C)[C@@H]([C@H]([C@@H]1O)O)O	418.39	3	9	5	149.82	1.76	1.18	0.45	0.000473	Soluble	Low	No	No	No	No	No	No	No	0	0.55	0	No	Yes	Yes	No
IMPHY012553	O=C1c2ccc3c(c2O[C@H]2[C@@H]1c1cc4OCOc4cc1OC2)C=CC(O3)(C)C	378.37	0	6	0	63.22	3.6	3.62	3.61	1.65e-05	Moderately soluble	High	Yes	No	Yes	Yes	Yes	Yes	Yes	0	0.55	0	No	No	No	No
IMPHY011909	CC1=C(C)C(=O)O[C@H](C1)[C@@]([C@@]1(O)CC[C@@]2([C@]1(C)CC[C@H]1[C@H]2CC=C2[C@@]1(C)C(=O)C=CC2)O)(O)C	470.6	2	6	3	104.06	3.77	2.41	3.54	7.18e-05	Moderately soluble	High	No	Yes	No	No	No	No	No	0	0.55	0	No	No	No	No
Berberine	COc1c(OC)ccc2c1CN1CCc3c(C1=C2)cc1c(c3)OCO1	337.37	2	4	0	40.16	3.5	3.54	2.66	4.12e-05	Moderately soluble	High	Yes	Yes	Yes	Yes	Yes	Yes	Yes	0	0.55	0	No	No	No	Yes
PC190723	Cc1cnc2c(c1)nc(s2)COc1ccc(c(c1F)C(=O)N)F	335.33	4	6	1	106.34	2.46	2.58	3.64	0.000173	Soluble	High	No	No	Yes	Yes	Yes	No	Yes	0	0.55	0	No	No	Yes	Yes
